# Supplementary material for: Effector target-guided engineering of an integrated domain expands the disease resistance profile of a rice NLR immune receptor
Source: eLife. 2023 May 18;12:e81123. doi: 10.7554/eLife.81123 (PMC10195085; doi:10.7554/eLife.81123)
Supplement: Figure 1—source data 11. [file elife-81123-fig1-data11.zip › Figure 1Source data 11.csv]

NLR1	NLR2	Effector	Score	Replicate
Pikp-1	Pikp-2	AVR-PikD	3	1
Pikp-1	Pikp-2	AVR-PikD	4	1
Pikp-1	Pikp-2	AVR-PikD	3	1
Pikp-1	Pikp-2	AVR-PikD	3	1
Pikp-1	Pikp-2	AVR-PikD	4	1
Pikp-1	Pikp-2	AVR-PikD	4	1
Pikp-1	Pikp-2	AVR-PikD	5	1
Pikp-1	Pikp-2	AVR-PikD	4	1
Pikp-1	Pikp-2	AVR-PikD	3	1
Pikp-1	Pikp-2	AVR-PikD	3	1
Pikp-1	Pikp-2	Empty Vector	0	1
Pikp-1	Pikp-2	Empty Vector	0	1
Pikp-1	Pikp-2	Empty Vector	0	1
Pikp-1	Pikp-2	Empty Vector	0	1
Pikp-1	Pikp-2	Empty Vector	0	1
Pikp-1	Pikp-2	Empty Vector	0	1
Pikp-1	Pikp-2	Empty Vector	0	1
Pikp-1	Pikp-2	Empty Vector	0	1
Pikp-1	Pikp-2	Empty Vector	0	1
Pikp-1	Pikp-2	Empty Vector	0	1
PPS7S	Empty Vector	AVR-PikD	0	1
PPS7S	Empty Vector	AVR-PikD	0	1
PPS7S	Empty Vector	AVR-PikD	0	1
PPS7S	Empty Vector	AVR-PikD	1	1
PPS7S	Empty Vector	AVR-PikD	0	1
PPS7S	Empty Vector	AVR-PikD	0	1
PPS7S	Empty Vector	AVR-PikD	0	1
PPS7S	Empty Vector	AVR-PikD	0	1
PPS7S	Empty Vector	AVR-PikD	0	1
PPS7S	Empty Vector	AVR-PikD	0	1
PPS7S	Empty Vector	Empty Vector	0	1
PPS7S	Empty Vector	Empty Vector	0	1
PPS7S	Empty Vector	Empty Vector	2	1
PPS7S	Empty Vector	Empty Vector	0	1
PPS7S	Empty Vector	Empty Vector	0	1
PPS7S	Empty Vector	Empty Vector	0	1
PPS7S	Empty Vector	Empty Vector	1	1
PPS7S	Empty Vector	Empty Vector	0	1
PPS7S	Empty Vector	Empty Vector	0	1
PPS7S	Empty Vector	Empty Vector	0	1
PPS7S	Pikp-2	Empty Vector	6	1
PPS7S	Pikp-2	Empty Vector	6	1
PPS7S	Pikp-2	Empty Vector	6	1
PPS7S	Pikp-2	Empty Vector	6	1
PPS7S	Pikp-2	Empty Vector	6	1
PPS7S	Pikp-2	Empty Vector	6	1
PPS7S	Pikp-2	Empty Vector	6	1
PPS7S	Pikp-2	Empty Vector	6	1
PPS7S	Pikp-2	Empty Vector	6	1
PPS7S	Pikp-2	Empty Vector	6	1
PPS7S	Pikp-2	AVR-PikD	6	1
PPS7S	Pikp-2	AVR-PikD	6	1
PPS7S	Pikp-2	AVR-PikD	6	1
PPS7S	Pikp-2	AVR-PikD	6	1
PPS7S	Pikp-2	AVR-PikD	6	1
PPS7S	Pikp-2	AVR-PikD	6	1
PPS7S	Pikp-2	AVR-PikD	6	1
PPS7S	Pikp-2	AVR-PikD	6	1
PPS7S	Pikp-2	AVR-PikD	6	1
PPS7S	Pikp-2	AVR-PikD	5	1
Pikp-1	Pikp-2	AVR-PikD	3	2
Pikp-1	Pikp-2	AVR-PikD	2	2
Pikp-1	Pikp-2	AVR-PikD	2	2
Pikp-1	Pikp-2	AVR-PikD	2	2
Pikp-1	Pikp-2	AVR-PikD	3	2
Pikp-1	Pikp-2	AVR-PikD	3	2
Pikp-1	Pikp-2	AVR-PikD	2	2
Pikp-1	Pikp-2	AVR-PikD	1	2
Pikp-1	Pikp-2	AVR-PikD	2	2
Pikp-1	Pikp-2	AVR-PikD	1	2
Pikp-1	Pikp-2	Empty Vector	0	2
Pikp-1	Pikp-2	Empty Vector	0	2
Pikp-1	Pikp-2	Empty Vector	0	2
Pikp-1	Pikp-2	Empty Vector	0	2
Pikp-1	Pikp-2	Empty Vector	0	2
Pikp-1	Pikp-2	Empty Vector	0	2
Pikp-1	Pikp-2	Empty Vector	0	2
Pikp-1	Pikp-2	Empty Vector	0	2
Pikp-1	Pikp-2	Empty Vector	0	2
Pikp-1	Pikp-2	Empty Vector	0	2
PPS7S	Empty Vector	AVR-PikD	0	2
PPS7S	Empty Vector	AVR-PikD	0	2
PPS7S	Empty Vector	AVR-PikD	0	2
PPS7S	Empty Vector	AVR-PikD	0	2
PPS7S	Empty Vector	AVR-PikD	0	2
PPS7S	Empty Vector	AVR-PikD	0	2
PPS7S	Empty Vector	AVR-PikD	0	2
PPS7S	Empty Vector	AVR-PikD	0	2
PPS7S	Empty Vector	AVR-PikD	0	2
PPS7S	Empty Vector	AVR-PikD	0	2
PPS7S	Empty Vector	Empty Vector	0	2
PPS7S	Empty Vector	Empty Vector	0	2
PPS7S	Empty Vector	Empty Vector	0	2
PPS7S	Empty Vector	Empty Vector	0	2
PPS7S	Empty Vector	Empty Vector	0	2
PPS7S	Empty Vector	Empty Vector	0	2
PPS7S	Empty Vector	Empty Vector	0	2
PPS7S	Empty Vector	Empty Vector	0	2
PPS7S	Empty Vector	Empty Vector	0	2
PPS7S	Empty Vector	Empty Vector	0	2
PPS7S	Pikp-2	Empty Vector	6	2
PPS7S	Pikp-2	Empty Vector	5	2
PPS7S	Pikp-2	Empty Vector	5	2
PPS7S	Pikp-2	Empty Vector	5	2
PPS7S	Pikp-2	Empty Vector	5	2
PPS7S	Pikp-2	Empty Vector	4	2
PPS7S	Pikp-2	Empty Vector	6	2
PPS7S	Pikp-2	Empty Vector	6	2
PPS7S	Pikp-2	Empty Vector	5	2
PPS7S	Pikp-2	Empty Vector	6	2
PPS7S	Pikp-2	AVR-PikD	5	2
PPS7S	Pikp-2	AVR-PikD	5	2
PPS7S	Pikp-2	AVR-PikD	6	2
PPS7S	Pikp-2	AVR-PikD	5	2
PPS7S	Pikp-2	AVR-PikD	6	2
PPS7S	Pikp-2	AVR-PikD	5	2
PPS7S	Pikp-2	AVR-PikD	5	2
PPS7S	Pikp-2	AVR-PikD	6	2
PPS7S	Pikp-2	AVR-PikD	6	2
PPS7S	Pikp-2	AVR-PikD	4	2
Pikp-1	Pikp-2	AVR-PikD	6	3
Pikp-1	Pikp-2	AVR-PikD	5	3
Pikp-1	Pikp-2	AVR-PikD	2	3
Pikp-1	Pikp-2	AVR-PikD	2	3
Pikp-1	Pikp-2	AVR-PikD	4	3
Pikp-1	Pikp-2	AVR-PikD	5	3
Pikp-1	Pikp-2	AVR-PikD	6	3
Pikp-1	Pikp-2	AVR-PikD	5	3
Pikp-1	Pikp-2	AVR-PikD	4	3
Pikp-1	Pikp-2	AVR-PikD	4	3
Pikp-1	Pikp-2	Empty Vector	0	3
Pikp-1	Pikp-2	Empty Vector	0	3
Pikp-1	Pikp-2	Empty Vector	0	3
Pikp-1	Pikp-2	Empty Vector	0	3
Pikp-1	Pikp-2	Empty Vector	0	3
Pikp-1	Pikp-2	Empty Vector	0	3
Pikp-1	Pikp-2	Empty Vector	0	3
Pikp-1	Pikp-2	Empty Vector	0	3
Pikp-1	Pikp-2	Empty Vector	0	3
Pikp-1	Pikp-2	Empty Vector	0	3
PPS7S	Empty Vector	AVR-PikD	0	3
PPS7S	Empty Vector	AVR-PikD	0	3
PPS7S	Empty Vector	AVR-PikD	0	3
PPS7S	Empty Vector	AVR-PikD	0	3
PPS7S	Empty Vector	AVR-PikD	0	3
PPS7S	Empty Vector	AVR-PikD	0	3
PPS7S	Empty Vector	AVR-PikD	0	3
PPS7S	Empty Vector	AVR-PikD	5	3
PPS7S	Empty Vector	AVR-PikD	0	3
PPS7S	Empty Vector	AVR-PikD	0	3
PPS7S	Empty Vector	Empty Vector	0	3
PPS7S	Empty Vector	Empty Vector	0	3
PPS7S	Empty Vector	Empty Vector	0	3
PPS7S	Empty Vector	Empty Vector	0	3
PPS7S	Empty Vector	Empty Vector	0	3
PPS7S	Empty Vector	Empty Vector	0	3
PPS7S	Empty Vector	Empty Vector	0	3
PPS7S	Empty Vector	Empty Vector	0	3
PPS7S	Empty Vector	Empty Vector	0	3
PPS7S	Empty Vector	Empty Vector	0	3
PPS7S	Pikp-2	Empty Vector	6	3
PPS7S	Pikp-2	Empty Vector	6	3
PPS7S	Pikp-2	Empty Vector	6	3
PPS7S	Pikp-2	Empty Vector	5	3
PPS7S	Pikp-2	Empty Vector	5	3
PPS7S	Pikp-2	Empty Vector	5	3
PPS7S	Pikp-2	Empty Vector	4	3
PPS7S	Pikp-2	Empty Vector	6	3
PPS7S	Pikp-2	Empty Vector	5	3
PPS7S	Pikp-2	Empty Vector	6	3
PPS7S	Pikp-2	AVR-PikD	6	3
PPS7S	Pikp-2	AVR-PikD	6	3
PPS7S	Pikp-2	AVR-PikD	6	3
PPS7S	Pikp-2	AVR-PikD	3	3
PPS7S	Pikp-2	AVR-PikD	5	3
PPS7S	Pikp-2	AVR-PikD	6	3
PPS7S	Pikp-2	AVR-PikD	6	3
PPS7S	Pikp-2	AVR-PikD	6	3
PPS7S	Pikp-2	AVR-PikD	6	3
PPS7S	Pikp-2	AVR-PikD	6	3
