# Supplementary material for: Effector target-guided engineering of an integrated domain expands the disease resistance profile of a rice NLR immune receptor
Source: eLife. 2023 May 18;12:e81123. doi: 10.7554/eLife.81123 (PMC10195085; doi:10.7554/eLife.81123)
Supplement: Figure 1—figure supplement 5—source data 7. [file elife-81123-fig1-figsupp5-data7.zip › Figure 1Figure supplement 5Source data 7.csv]

NLR1	NLR2	Score	Replicate
PPS7S	Pikp-2	6	1
PPS7S	Pikp-2	6	1
PPS7S	Pikp-2	4	1
PPS7S	Pikp-2	4	1
PPS7S	Pikp-2	6	1
PPS7S	Pikp-2	6	1
PPS7S	Pikp-2	6	1
PPS7S	Pikp-2	6	1
PPS7S	Pikp-2	6	1
PPS7S	Pikp-2	6	1
PPS7S	Pikp-2	6	1
PPS7S	Pikp-2	5	1
PPS7S	Pikp-2	4	1
PPS7S	Pikp-2	5	1
PPS7S	Pikp-2	6	1
PPS7S	Pikp-2	6	1
PPS7S	Pikp-2	6	1
PPS7S	Pikp-2	6	1
PPS7S	Pikp-2	6	2
PPS7S	Pikp-2	6	2
PPS7S	Pikp-2	6	2
PPS7S	Pikp-2	6	2
PPS7S	Pikp-2	6	2
PPS7S	Pikp-2	6	2
PPS7S	Pikp-2	6	2
PPS7S	Pikp-2	6	2
PPS7S	Pikp-2	6	2
PPS7S	Pikp-2	6	2
PPS7S	Pikp-2	6	2
PPS7S	Pikp-2	6	2
PPS7S	Pikp-2	6	2
PPS7S	Pikp-2	6	2
PPS7S	Pikp-2	6	2
PPS7S	Pikp-2	6	2
PPS7S	Pikp-2	4	2
PPS7S	Pikp-2	5	2
PPS7S	Pikp-2	5	3
PPS7S	Pikp-2	5	3
PPS7S	Pikp-2	4	3
PPS7S	Pikp-2	4	3
PPS7S	Pikp-2	5	3
PPS7S	Pikp-2	6	3
PPS7S	Pikp-2	5	3
PPS7S	Pikp-2	6	3
PPS7S	Pikp-2	5	3
PPS7S	Pikp-2	6	3
PPS7S	Pikp-2	6	3
PPS7S	Pikp-2	5	3
PPS7S	Pikp-2	4	3
PPS7S	Pikp-2	5	3
PPS7S	Pikp-2	5	3
PPS7S	Pikp-2	6	3
PPS7S	Pikp-2	5	3
PPS7S	Pikp-2	6	3
PPS7S	Empty Vector	0	1
PPS7S	Empty Vector	0	1
PPS7S	Empty Vector	0	1
PPS7S	Empty Vector	0	1
PPS7S	Empty Vector	0	1
PPS7S	Empty Vector	0	1
PPS7S	Empty Vector	0	1
PPS7S	Empty Vector	0	1
PPS7S	Empty Vector	0	1
PPS7S	Empty Vector	0	1
PPS7S	Empty Vector	0	1
PPS7S	Empty Vector	0	1
PPS7S	Empty Vector	0	1
PPS7S	Empty Vector	0	1
PPS7S	Empty Vector	0	1
PPS7S	Empty Vector	0	1
PPS7S	Empty Vector	0	1
PPS7S	Empty Vector	0	1
PPS7S	Empty Vector	0	2
PPS7S	Empty Vector	0	2
PPS7S	Empty Vector	0	2
PPS7S	Empty Vector	0	2
PPS7S	Empty Vector	0	2
PPS7S	Empty Vector	0	2
PPS7S	Empty Vector	0	2
PPS7S	Empty Vector	0	2
PPS7S	Empty Vector	0	2
PPS7S	Empty Vector	0	2
PPS7S	Empty Vector	0	2
PPS7S	Empty Vector	0	2
PPS7S	Empty Vector	0	2
PPS7S	Empty Vector	0	2
PPS7S	Empty Vector	0	2
PPS7S	Empty Vector	0	2
PPS7S	Empty Vector	0	2
PPS7S	Empty Vector	0	2
PPS7S	Empty Vector	1	3
PPS7S	Empty Vector	0	3
PPS7S	Empty Vector	0	3
PPS7S	Empty Vector	0	3
PPS7S	Empty Vector	0	3
PPS7S	Empty Vector	0	3
PPS7S	Empty Vector	0	3
PPS7S	Empty Vector	3	3
PPS7S	Empty Vector	0	3
PPS7S	Empty Vector	0	3
PPS7S	Empty Vector	0	3
PPS7S	Empty Vector	1	3
PPS7S	Empty Vector	0	3
PPS7S	Empty Vector	0	3
PPS7S	Empty Vector	0	3
PPS7S	Empty Vector	0	3
PPS7S	Empty Vector	0	3
PPS7S	Empty Vector	0	3
PPS7S-K296R	Pikp-2	4	1
PPS7S-K296R	Pikp-2	2	1
PPS7S-K296R	Pikp-2	0	1
PPS7S-K296R	Pikp-2	0	1
PPS7S-K296R	Pikp-2	4	1
PPS7S-K296R	Pikp-2	4	1
PPS7S-K296R	Pikp-2	2	1
PPS7S-K296R	Pikp-2	1	1
PPS7S-K296R	Pikp-2	3	1
PPS7S-K296R	Pikp-2	2	1
PPS7S-K296R	Pikp-2	5	1
PPS7S-K296R	Pikp-2	1	1
PPS7S-K296R	Pikp-2	0	1
PPS7S-K296R	Pikp-2	0	1
PPS7S-K296R	Pikp-2	2	1
PPS7S-K296R	Pikp-2	1	1
PPS7S-K296R	Pikp-2	3	1
PPS7S-K296R	Pikp-2	4	1
PPS7S-K296R	Pikp-2	3	2
PPS7S-K296R	Pikp-2	4	2
PPS7S-K296R	Pikp-2	3	2
PPS7S-K296R	Pikp-2	4	2
PPS7S-K296R	Pikp-2	4	2
PPS7S-K296R	Pikp-2	5	2
PPS7S-K296R	Pikp-2	3	2
PPS7S-K296R	Pikp-2	4	2
PPS7S-K296R	Pikp-2	4	2
PPS7S-K296R	Pikp-2	4	2
PPS7S-K296R	Pikp-2	0	2
PPS7S-K296R	Pikp-2	3	2
PPS7S-K296R	Pikp-2	4	2
PPS7S-K296R	Pikp-2	4	2
PPS7S-K296R	Pikp-2	4	2
PPS7S-K296R	Pikp-2	2	2
PPS7S-K296R	Pikp-2	3	2
PPS7S-K296R	Pikp-2	2	2
PPS7S-K296R	Pikp-2	2	3
PPS7S-K296R	Pikp-2	2	3
PPS7S-K296R	Pikp-2	1	3
PPS7S-K296R	Pikp-2	0	3
PPS7S-K296R	Pikp-2	3	3
PPS7S-K296R	Pikp-2	3	3
PPS7S-K296R	Pikp-2	0	3
PPS7S-K296R	Pikp-2	3	3
PPS7S-K296R	Pikp-2	3	3
PPS7S-K296R	Pikp-2	3	3
PPS7S-K296R	Pikp-2	1	3
PPS7S-K296R	Pikp-2	2	3
PPS7S-K296R	Pikp-2	3	3
PPS7S-K296R	Pikp-2	2	3
PPS7S-K296R	Pikp-2	1	3
PPS7S-K296R	Pikp-2	3	3
PPS7S-K296R	Pikp-2	1	3
PPS7S-K296R	Pikp-2	4	3
PPS7S	Pikp-2-K217R	0	1
PPS7S	Pikp-2-K217R	0	1
PPS7S	Pikp-2-K217R	0	1
PPS7S	Pikp-2-K217R	0	1
PPS7S	Pikp-2-K217R	0	1
PPS7S	Pikp-2-K217R	0	1
PPS7S	Pikp-2-K217R	0	1
PPS7S	Pikp-2-K217R	0	1
PPS7S	Pikp-2-K217R	0	1
PPS7S	Pikp-2-K217R	0	1
PPS7S	Pikp-2-K217R	0	1
PPS7S	Pikp-2-K217R	0	1
PPS7S	Pikp-2-K217R	0	1
PPS7S	Pikp-2-K217R	0	1
PPS7S	Pikp-2-K217R	0	1
PPS7S	Pikp-2-K217R	0	1
PPS7S	Pikp-2-K217R	0	1
PPS7S	Pikp-2-K217R	0	1
PPS7S	Pikp-2-K217R	0	2
PPS7S	Pikp-2-K217R	0	2
PPS7S	Pikp-2-K217R	0	2
PPS7S	Pikp-2-K217R	0	2
PPS7S	Pikp-2-K217R	0	2
PPS7S	Pikp-2-K217R	0	2
PPS7S	Pikp-2-K217R	0	2
PPS7S	Pikp-2-K217R	0	2
PPS7S	Pikp-2-K217R	0	2
PPS7S	Pikp-2-K217R	0	2
PPS7S	Pikp-2-K217R	0	2
PPS7S	Pikp-2-K217R	0	2
PPS7S	Pikp-2-K217R	0	2
PPS7S	Pikp-2-K217R	0	2
PPS7S	Pikp-2-K217R	0	2
PPS7S	Pikp-2-K217R	0	2
PPS7S	Pikp-2-K217R	0	2
PPS7S	Pikp-2-K217R	0	2
PPS7S	Pikp-2-K217R	1	3
PPS7S	Pikp-2-K217R	0	3
PPS7S	Pikp-2-K217R	0	3
PPS7S	Pikp-2-K217R	0	3
PPS7S	Pikp-2-K217R	0	3
PPS7S	Pikp-2-K217R	0	3
PPS7S	Pikp-2-K217R	0	3
PPS7S	Pikp-2-K217R	0	3
PPS7S	Pikp-2-K217R	0	3
PPS7S	Pikp-2-K217R	0	3
PPS7S	Pikp-2-K217R	0	3
PPS7S	Pikp-2-K217R	0	3
PPS7S	Pikp-2-K217R	0	3
PPS7S	Pikp-2-K217R	0	3
PPS7S	Pikp-2-K217R	0	3
PPS7S	Pikp-2-K217R	0	3
PPS7S	Pikp-2-K217R	0	3
PPS7S	Pikp-2-K217R	0	3
PPS7S	Pikp-2-D559V	1	1
PPS7S	Pikp-2-D559V	0	1
PPS7S	Pikp-2-D559V	0	1
PPS7S	Pikp-2-D559V	0	1
PPS7S	Pikp-2-D559V	0	1
PPS7S	Pikp-2-D559V	0	1
PPS7S	Pikp-2-D559V	0	1
PPS7S	Pikp-2-D559V	0	1
PPS7S	Pikp-2-D559V	0	1
PPS7S	Pikp-2-D559V	0	1
PPS7S	Pikp-2-D559V	0	1
PPS7S	Pikp-2-D559V	0	1
PPS7S	Pikp-2-D559V	0	1
PPS7S	Pikp-2-D559V	0	1
PPS7S	Pikp-2-D559V	0	1
PPS7S	Pikp-2-D559V	0	1
PPS7S	Pikp-2-D559V	0	1
PPS7S	Pikp-2-D559V	0	1
PPS7S	Pikp-2-D559V	0	2
PPS7S	Pikp-2-D559V	0	2
PPS7S	Pikp-2-D559V	0	2
PPS7S	Pikp-2-D559V	0	2
PPS7S	Pikp-2-D559V	0	2
PPS7S	Pikp-2-D559V	0	2
PPS7S	Pikp-2-D559V	0	2
PPS7S	Pikp-2-D559V	0	2
PPS7S	Pikp-2-D559V	0	2
PPS7S	Pikp-2-D559V	0	2
PPS7S	Pikp-2-D559V	0	2
PPS7S	Pikp-2-D559V	0	2
PPS7S	Pikp-2-D559V	0	2
PPS7S	Pikp-2-D559V	0	2
PPS7S	Pikp-2-D559V	0	2
PPS7S	Pikp-2-D559V	0	2
PPS7S	Pikp-2-D559V	0	2
PPS7S	Pikp-2-D559V	0	2
PPS7S	Pikp-2-D559V	1	3
PPS7S	Pikp-2-D559V	0	3
PPS7S	Pikp-2-D559V	0	3
PPS7S	Pikp-2-D559V	0	3
PPS7S	Pikp-2-D559V	1	3
PPS7S	Pikp-2-D559V	0	3
PPS7S	Pikp-2-D559V	0	3
PPS7S	Pikp-2-D559V	0	3
PPS7S	Pikp-2-D559V	0	3
PPS7S	Pikp-2-D559V	0	3
PPS7S	Pikp-2-D559V	0	3
PPS7S	Pikp-2-D559V	0	3
PPS7S	Pikp-2-D559V	0	3
PPS7S	Pikp-2-D559V	0	3
PPS7S	Pikp-2-D559V	1	3
PPS7S	Pikp-2-D559V	0	3
PPS7S	Pikp-2-D559V	0	3
PPS7S	Pikp-2-D559V	0	3
