# Supplementary material for: Effector target-guided engineering of an integrated domain expands the disease resistance profile of a rice NLR immune receptor
Source: eLife. 2023 May 18;12:e81123. doi: 10.7554/eLife.81123 (PMC10195085; doi:10.7554/eLife.81123)
Supplement: Figure 2—source data 1. [file elife-81123-fig2-data1.zip › Figure 2Source data 1.csv]

NLR1	NLR2	Effector	Score	Replicate
NKKE	Pikp-2	AVR-PikD	4	1
NKKE	Pikp-2	AVR-PikD	6	1
NKKE	Pikp-2	AVR-PikD	6	1
NKKE	Pikp-2	AVR-PikD	5	1
NKKE	Pikp-2	AVR-PikD	6	1
NKKE	Pikp-2	AVR-PikD	6	1
NKKE	Pikp-2	AVR-PikD	6	1
NKKE	Pikp-2	AVR-PikD	6	1
NKKE	Pikp-2	AVR-PikD	4	1
NKKE	Pikp-2	AVR-PikD	2	1
NKKE	Pikp-2	AVR-PikD	6	1
NKKE	Pikp-2	AVR-PikD	6	1
NKKE	Pikp-2	AVR-PikD	6	1
NKKE	Pikp-2	AVR-PikD	6	1
NKKE	Pikp-2	AVR-PikD	5	1
NKKE	Pikp-2	AVR-PikD	6	1
NKKE	Pikp-2	AVR-PikD	6	1
NKKE	Pikp-2	AVR-PikD	6	1
NKKE	Pikp-2	AVR-PikD	6	1
NKKE	Pikp-2	AVR-PikD	6	1
NKKE	Pikp-2	AVR-PikC	0	1
NKKE	Pikp-2	AVR-PikC	0	1
NKKE	Pikp-2	AVR-PikC	0	1
NKKE	Pikp-2	AVR-PikC	0	1
NKKE	Pikp-2	AVR-PikC	0	1
NKKE	Pikp-2	AVR-PikC	0	1
NKKE	Pikp-2	AVR-PikC	0	1
NKKE	Pikp-2	AVR-PikC	0	1
NKKE	Pikp-2	AVR-PikC	0	1
NKKE	Pikp-2	AVR-PikC	0	1
NKKE	Pikp-2	AVR-PikC	0	1
NKKE	Pikp-2	AVR-PikC	0	1
NKKE	Pikp-2	AVR-PikC	0	1
NKKE	Pikp-2	AVR-PikC	0	1
NKKE	Pikp-2	AVR-PikC	0	1
NKKE	Pikp-2	AVR-PikC	0	1
NKKE	Pikp-2	AVR-PikC	0	1
NKKE	Pikp-2	AVR-PikC	0	1
NKKE	Pikp-2	AVR-PikC	0	1
NKKE	Pikp-2	AVR-PikC	0	1
NKKE	Pikp-2	Empty Vector	0	1
NKKE	Pikp-2	Empty Vector	0	1
NKKE	Pikp-2	Empty Vector	0	1
NKKE	Pikp-2	Empty Vector	0	1
NKKE	Pikp-2	Empty Vector	0	1
NKKE	Pikp-2	Empty Vector	0	1
NKKE	Pikp-2	Empty Vector	0	1
NKKE	Pikp-2	Empty Vector	0	1
NKKE	Pikp-2	Empty Vector	0	1
NKKE	Pikp-2	Empty Vector	0	1
NKKE	Pikp-2	Empty Vector	0	1
NKKE	Pikp-2	Empty Vector	0	1
NKKE	Pikp-2	Empty Vector	0	1
NKKE	Pikp-2	Empty Vector	0	1
NKKE	Pikp-2	Empty Vector	0	1
NKKE	Pikp-2	Empty Vector	0	1
NKKE	Pikp-2	Empty Vector	0	1
NKKE	Pikp-2	Empty Vector	0	1
NKKE	Pikp-2	Empty Vector	0	1
NKKE	Pikp-2	Empty Vector	0	1
SNKEKE	Pikp-2	AVR-PikD	4	1
SNKEKE	Pikp-2	AVR-PikD	5	1
SNKEKE	Pikp-2	AVR-PikD	5	1
SNKEKE	Pikp-2	AVR-PikD	4	1
SNKEKE	Pikp-2	AVR-PikD	5	1
SNKEKE	Pikp-2	AVR-PikD	5	1
SNKEKE	Pikp-2	AVR-PikD	5	1
SNKEKE	Pikp-2	AVR-PikD	6	1
SNKEKE	Pikp-2	AVR-PikD	3	1
SNKEKE	Pikp-2	AVR-PikD	6	1
SNKEKE	Pikp-2	AVR-PikD	5	1
SNKEKE	Pikp-2	AVR-PikD	5	1
SNKEKE	Pikp-2	AVR-PikD	4	1
SNKEKE	Pikp-2	AVR-PikD	6	1
SNKEKE	Pikp-2	AVR-PikD	5	1
SNKEKE	Pikp-2	AVR-PikD	5	1
SNKEKE	Pikp-2	AVR-PikD	6	1
SNKEKE	Pikp-2	AVR-PikD	5	1
SNKEKE	Pikp-2	AVR-PikD	5	1
SNKEKE	Pikp-2	AVR-PikD	6	1
SNKEKE	Pikp-2	AVR-PikC	3	1
SNKEKE	Pikp-2	AVR-PikC	4	1
SNKEKE	Pikp-2	AVR-PikC	3	1
SNKEKE	Pikp-2	AVR-PikC	3	1
SNKEKE	Pikp-2	AVR-PikC	2	1
SNKEKE	Pikp-2	AVR-PikC	3	1
SNKEKE	Pikp-2	AVR-PikC	3	1
SNKEKE	Pikp-2	AVR-PikC	3	1
SNKEKE	Pikp-2	AVR-PikC	1	1
SNKEKE	Pikp-2	AVR-PikC	3	1
SNKEKE	Pikp-2	AVR-PikC	2	1
SNKEKE	Pikp-2	AVR-PikC	4	1
SNKEKE	Pikp-2	AVR-PikC	3	1
SNKEKE	Pikp-2	AVR-PikC	4	1
SNKEKE	Pikp-2	AVR-PikC	3	1
SNKEKE	Pikp-2	AVR-PikC	3	1
SNKEKE	Pikp-2	AVR-PikC	3	1
SNKEKE	Pikp-2	AVR-PikC	2	1
SNKEKE	Pikp-2	AVR-PikC	3	1
SNKEKE	Pikp-2	AVR-PikC	3	1
SNKEKE	Pikp-2	Empty Vector	0	1
SNKEKE	Pikp-2	Empty Vector	0	1
SNKEKE	Pikp-2	Empty Vector	0	1
SNKEKE	Pikp-2	Empty Vector	0	1
SNKEKE	Pikp-2	Empty Vector	0	1
SNKEKE	Pikp-2	Empty Vector	0	1
SNKEKE	Pikp-2	Empty Vector	0	1
SNKEKE	Pikp-2	Empty Vector	0	1
SNKEKE	Pikp-2	Empty Vector	0	1
SNKEKE	Pikp-2	Empty Vector	0	1
SNKEKE	Pikp-2	Empty Vector	0	1
SNKEKE	Pikp-2	Empty Vector	0	1
SNKEKE	Pikp-2	Empty Vector	0	1
SNKEKE	Pikp-2	Empty Vector	0	1
SNKEKE	Pikp-2	Empty Vector	0	1
SNKEKE	Pikp-2	Empty Vector	0	1
SNKEKE	Pikp-2	Empty Vector	0	1
SNKEKE	Pikp-2	Empty Vector	0	1
SNKEKE	Pikp-2	Empty Vector	0	1
SNKEKE	Pikp-2	Empty Vector	0	1
NKKE	Pikp-2	AVR-PikD	6	2
NKKE	Pikp-2	AVR-PikD	6	2
NKKE	Pikp-2	AVR-PikD	6	2
NKKE	Pikp-2	AVR-PikD	6	2
NKKE	Pikp-2	AVR-PikD	6	2
NKKE	Pikp-2	AVR-PikD	6	2
NKKE	Pikp-2	AVR-PikD	6	2
NKKE	Pikp-2	AVR-PikD	6	2
NKKE	Pikp-2	AVR-PikD	6	2
NKKE	Pikp-2	AVR-PikD	6	2
NKKE	Pikp-2	AVR-PikD	6	2
NKKE	Pikp-2	AVR-PikD	6	2
NKKE	Pikp-2	AVR-PikD	6	2
NKKE	Pikp-2	AVR-PikD	6	2
NKKE	Pikp-2	AVR-PikD	6	2
NKKE	Pikp-2	AVR-PikD	5	2
NKKE	Pikp-2	AVR-PikD	6	2
NKKE	Pikp-2	AVR-PikD	6	2
NKKE	Pikp-2	AVR-PikD	6	2
NKKE	Pikp-2	AVR-PikD	5	2
NKKE	Pikp-2	AVR-PikC	0	2
NKKE	Pikp-2	AVR-PikC	0	2
NKKE	Pikp-2	AVR-PikC	0	2
NKKE	Pikp-2	AVR-PikC	0	2
NKKE	Pikp-2	AVR-PikC	0	2
NKKE	Pikp-2	AVR-PikC	0	2
NKKE	Pikp-2	AVR-PikC	0	2
NKKE	Pikp-2	AVR-PikC	0	2
NKKE	Pikp-2	AVR-PikC	0	2
NKKE	Pikp-2	AVR-PikC	0	2
NKKE	Pikp-2	AVR-PikC	0	2
NKKE	Pikp-2	AVR-PikC	0	2
NKKE	Pikp-2	AVR-PikC	0	2
NKKE	Pikp-2	AVR-PikC	0	2
NKKE	Pikp-2	AVR-PikC	0	2
NKKE	Pikp-2	AVR-PikC	0	2
NKKE	Pikp-2	AVR-PikC	0	2
NKKE	Pikp-2	AVR-PikC	0	2
NKKE	Pikp-2	AVR-PikC	0	2
NKKE	Pikp-2	AVR-PikC	0	2
NKKE	Pikp-2	Empty Vector	0	2
NKKE	Pikp-2	Empty Vector	0	2
NKKE	Pikp-2	Empty Vector	0	2
NKKE	Pikp-2	Empty Vector	0	2
NKKE	Pikp-2	Empty Vector	0	2
NKKE	Pikp-2	Empty Vector	0	2
NKKE	Pikp-2	Empty Vector	0	2
NKKE	Pikp-2	Empty Vector	0	2
NKKE	Pikp-2	Empty Vector	0	2
NKKE	Pikp-2	Empty Vector	0	2
NKKE	Pikp-2	Empty Vector	0	2
NKKE	Pikp-2	Empty Vector	0	2
NKKE	Pikp-2	Empty Vector	0	2
NKKE	Pikp-2	Empty Vector	0	2
NKKE	Pikp-2	Empty Vector	0	2
NKKE	Pikp-2	Empty Vector	0	2
NKKE	Pikp-2	Empty Vector	0	2
NKKE	Pikp-2	Empty Vector	0	2
NKKE	Pikp-2	Empty Vector	0	2
NKKE	Pikp-2	Empty Vector	0	2
SNKEKE	Pikp-2	AVR-PikD	5	2
SNKEKE	Pikp-2	AVR-PikD	6	2
SNKEKE	Pikp-2	AVR-PikD	6	2
SNKEKE	Pikp-2	AVR-PikD	6	2
SNKEKE	Pikp-2	AVR-PikD	5	2
SNKEKE	Pikp-2	AVR-PikD	5	2
SNKEKE	Pikp-2	AVR-PikD	6	2
SNKEKE	Pikp-2	AVR-PikD	6	2
SNKEKE	Pikp-2	AVR-PikD	5	2
SNKEKE	Pikp-2	AVR-PikD	3	2
SNKEKE	Pikp-2	AVR-PikD	6	2
SNKEKE	Pikp-2	AVR-PikD	5	2
SNKEKE	Pikp-2	AVR-PikD	4	2
SNKEKE	Pikp-2	AVR-PikD	6	2
SNKEKE	Pikp-2	AVR-PikD	5	2
SNKEKE	Pikp-2	AVR-PikD	5	2
SNKEKE	Pikp-2	AVR-PikD	5	2
SNKEKE	Pikp-2	AVR-PikD	5	2
SNKEKE	Pikp-2	AVR-PikD	6	2
SNKEKE	Pikp-2	AVR-PikD	4	2
SNKEKE	Pikp-2	AVR-PikC	4	2
SNKEKE	Pikp-2	AVR-PikC	6	2
SNKEKE	Pikp-2	AVR-PikC	4	2
SNKEKE	Pikp-2	AVR-PikC	4	2
SNKEKE	Pikp-2	AVR-PikC	4	2
SNKEKE	Pikp-2	AVR-PikC	3	2
SNKEKE	Pikp-2	AVR-PikC	4	2
SNKEKE	Pikp-2	AVR-PikC	4	2
SNKEKE	Pikp-2	AVR-PikC	3	2
SNKEKE	Pikp-2	AVR-PikC	2	2
SNKEKE	Pikp-2	AVR-PikC	3	2
SNKEKE	Pikp-2	AVR-PikC	2	2
SNKEKE	Pikp-2	AVR-PikC	3	2
SNKEKE	Pikp-2	AVR-PikC	4	2
SNKEKE	Pikp-2	AVR-PikC	2	2
SNKEKE	Pikp-2	AVR-PikC	4	2
SNKEKE	Pikp-2	AVR-PikC	3	2
SNKEKE	Pikp-2	AVR-PikC	2	2
SNKEKE	Pikp-2	AVR-PikC	5	2
SNKEKE	Pikp-2	AVR-PikC	3	2
SNKEKE	Pikp-2	Empty Vector	0	2
SNKEKE	Pikp-2	Empty Vector	1	2
SNKEKE	Pikp-2	Empty Vector	0	2
SNKEKE	Pikp-2	Empty Vector	0	2
SNKEKE	Pikp-2	Empty Vector	0	2
SNKEKE	Pikp-2	Empty Vector	0	2
SNKEKE	Pikp-2	Empty Vector	0	2
SNKEKE	Pikp-2	Empty Vector	0	2
SNKEKE	Pikp-2	Empty Vector	0	2
SNKEKE	Pikp-2	Empty Vector	0	2
SNKEKE	Pikp-2	Empty Vector	0	2
SNKEKE	Pikp-2	Empty Vector	0	2
SNKEKE	Pikp-2	Empty Vector	0	2
SNKEKE	Pikp-2	Empty Vector	0	2
SNKEKE	Pikp-2	Empty Vector	0	2
SNKEKE	Pikp-2	Empty Vector	1	2
SNKEKE	Pikp-2	Empty Vector	0	2
SNKEKE	Pikp-2	Empty Vector	0	2
SNKEKE	Pikp-2	Empty Vector	0	2
SNKEKE	Pikp-2	Empty Vector	0	2
NKKE	Pikp-2	AVR-PikD	6	3
NKKE	Pikp-2	AVR-PikD	6	3
NKKE	Pikp-2	AVR-PikD	4	3
NKKE	Pikp-2	AVR-PikD	5	3
NKKE	Pikp-2	AVR-PikD	6	3
NKKE	Pikp-2	AVR-PikD	6	3
NKKE	Pikp-2	AVR-PikD	6	3
NKKE	Pikp-2	AVR-PikD	6	3
NKKE	Pikp-2	AVR-PikD	6	3
NKKE	Pikp-2	AVR-PikD	5	3
NKKE	Pikp-2	AVR-PikD	6	3
NKKE	Pikp-2	AVR-PikD	5	3
NKKE	Pikp-2	AVR-PikD	6	3
NKKE	Pikp-2	AVR-PikD	6	3
NKKE	Pikp-2	AVR-PikD	6	3
NKKE	Pikp-2	AVR-PikD	5	3
NKKE	Pikp-2	AVR-PikD	5	3
NKKE	Pikp-2	AVR-PikD	6	3
NKKE	Pikp-2	AVR-PikD	5	3
NKKE	Pikp-2	AVR-PikD	6	3
NKKE	Pikp-2	AVR-PikC	0	3
NKKE	Pikp-2	AVR-PikC	0	3
NKKE	Pikp-2	AVR-PikC	0	3
NKKE	Pikp-2	AVR-PikC	0	3
NKKE	Pikp-2	AVR-PikC	0	3
NKKE	Pikp-2	AVR-PikC	0	3
NKKE	Pikp-2	AVR-PikC	0	3
NKKE	Pikp-2	AVR-PikC	0	3
NKKE	Pikp-2	AVR-PikC	0	3
NKKE	Pikp-2	AVR-PikC	0	3
NKKE	Pikp-2	AVR-PikC	0	3
NKKE	Pikp-2	AVR-PikC	0	3
NKKE	Pikp-2	AVR-PikC	0	3
NKKE	Pikp-2	AVR-PikC	0	3
NKKE	Pikp-2	AVR-PikC	0	3
NKKE	Pikp-2	AVR-PikC	0	3
NKKE	Pikp-2	AVR-PikC	0	3
NKKE	Pikp-2	AVR-PikC	0	3
NKKE	Pikp-2	AVR-PikC	0	3
NKKE	Pikp-2	AVR-PikC	0	3
NKKE	Pikp-2	Empty Vector	0	3
NKKE	Pikp-2	Empty Vector	0	3
NKKE	Pikp-2	Empty Vector	0	3
NKKE	Pikp-2	Empty Vector	0	3
NKKE	Pikp-2	Empty Vector	0	3
NKKE	Pikp-2	Empty Vector	0	3
NKKE	Pikp-2	Empty Vector	0	3
NKKE	Pikp-2	Empty Vector	0	3
NKKE	Pikp-2	Empty Vector	0	3
NKKE	Pikp-2	Empty Vector	0	3
NKKE	Pikp-2	Empty Vector	0	3
NKKE	Pikp-2	Empty Vector	0	3
NKKE	Pikp-2	Empty Vector	0	3
NKKE	Pikp-2	Empty Vector	0	3
NKKE	Pikp-2	Empty Vector	0	3
NKKE	Pikp-2	Empty Vector	0	3
NKKE	Pikp-2	Empty Vector	0	3
NKKE	Pikp-2	Empty Vector	0	3
NKKE	Pikp-2	Empty Vector	0	3
NKKE	Pikp-2	Empty Vector	0	3
SNKEKE	Pikp-2	AVR-PikD	6	3
SNKEKE	Pikp-2	AVR-PikD	6	3
SNKEKE	Pikp-2	AVR-PikD	4	3
SNKEKE	Pikp-2	AVR-PikD	4	3
SNKEKE	Pikp-2	AVR-PikD	5	3
SNKEKE	Pikp-2	AVR-PikD	4	3
SNKEKE	Pikp-2	AVR-PikD	5	3
SNKEKE	Pikp-2	AVR-PikD	5	3
SNKEKE	Pikp-2	AVR-PikD	5	3
SNKEKE	Pikp-2	AVR-PikD	5	3
SNKEKE	Pikp-2	AVR-PikD	6	3
SNKEKE	Pikp-2	AVR-PikD	6	3
SNKEKE	Pikp-2	AVR-PikD	6	3
SNKEKE	Pikp-2	AVR-PikD	6	3
SNKEKE	Pikp-2	AVR-PikD	5	3
SNKEKE	Pikp-2	AVR-PikD	3	3
SNKEKE	Pikp-2	AVR-PikD	5	3
SNKEKE	Pikp-2	AVR-PikD	4	3
SNKEKE	Pikp-2	AVR-PikD	4	3
SNKEKE	Pikp-2	AVR-PikD	5	3
SNKEKE	Pikp-2	AVR-PikC	6	3
SNKEKE	Pikp-2	AVR-PikC	6	3
SNKEKE	Pikp-2	AVR-PikC	4	3
SNKEKE	Pikp-2	AVR-PikC	4	3
SNKEKE	Pikp-2	AVR-PikC	5	3
SNKEKE	Pikp-2	AVR-PikC	4	3
SNKEKE	Pikp-2	AVR-PikC	5	3
SNKEKE	Pikp-2	AVR-PikC	5	3
SNKEKE	Pikp-2	AVR-PikC	5	3
SNKEKE	Pikp-2	AVR-PikC	5	3
SNKEKE	Pikp-2	AVR-PikC	6	3
SNKEKE	Pikp-2	AVR-PikC	6	3
SNKEKE	Pikp-2	AVR-PikC	6	3
SNKEKE	Pikp-2	AVR-PikC	6	3
SNKEKE	Pikp-2	AVR-PikC	5	3
SNKEKE	Pikp-2	AVR-PikC	3	3
SNKEKE	Pikp-2	AVR-PikC	5	3
SNKEKE	Pikp-2	AVR-PikC	4	3
SNKEKE	Pikp-2	AVR-PikC	4	3
SNKEKE	Pikp-2	AVR-PikC	5	3
SNKEKE	Pikp-2	Empty Vector	0	3
SNKEKE	Pikp-2	Empty Vector	0	3
SNKEKE	Pikp-2	Empty Vector	0	3
SNKEKE	Pikp-2	Empty Vector	0	3
SNKEKE	Pikp-2	Empty Vector	0	3
SNKEKE	Pikp-2	Empty Vector	0	3
SNKEKE	Pikp-2	Empty Vector	0	3
SNKEKE	Pikp-2	Empty Vector	0	3
SNKEKE	Pikp-2	Empty Vector	0	3
SNKEKE	Pikp-2	Empty Vector	0	3
SNKEKE	Pikp-2	Empty Vector	0	3
SNKEKE	Pikp-2	Empty Vector	0	3
SNKEKE	Pikp-2	Empty Vector	0	3
SNKEKE	Pikp-2	Empty Vector	0	3
SNKEKE	Pikp-2	Empty Vector	0	3
SNKEKE	Pikp-2	Empty Vector	0	3
SNKEKE	Pikp-2	Empty Vector	0	3
SNKEKE	Pikp-2	Empty Vector	0	3
SNKEKE	Pikp-2	Empty Vector	0	3
SNKEKE	Pikp-2	Empty Vector	0	3
