# Supplementary material for: Effector target-guided engineering of an integrated domain expands the disease resistance profile of a rice NLR immune receptor
Source: eLife. 2023 May 18;12:e81123. doi: 10.7554/eLife.81123 (PMC10195085; doi:10.7554/eLife.81123)
Supplement: Figure 2—figure supplement 1—source data 9. [file elife-81123-fig2-figsupp1-data9.zip › Figure 2Figure supplement 5Source data 9.csv]

NLR1	NLR2	Effector	Score	Replicate
NKKE	Pikp-2	AVR-PikD	6	1
NKKE	Pikp-2	AVR-PikD	6	1
NKKE	Pikp-2	AVR-PikD	5	1
NKKE	Pikp-2	AVR-PikD	6	1
NKKE	Pikp-2	AVR-PikD	6	1
NKKE	Pikp-2	AVR-PikD	6	1
NKKE	Pikp-2	AVR-PikD	6	1
NKKE	Pikp-2	AVR-PikD	6	1
NKKE	Pikp-2	AVR-PikD	6	1
NKKE	Pikp-2	AVR-PikD	6	1
D224A	Pikp-2	AVR-PikD	1	1
D224A	Pikp-2	AVR-PikD	0	1
D224A	Pikp-2	AVR-PikD	1	1
D224A	Pikp-2	AVR-PikD	1	1
D224A	Pikp-2	AVR-PikD	1	1
D224A	Pikp-2	AVR-PikD	0	1
D224A	Pikp-2	AVR-PikD	2	1
D224A	Pikp-2	AVR-PikD	0	1
D224A	Pikp-2	AVR-PikD	1	1
D224A	Pikp-2	AVR-PikD	1	1
D224K	Pikp-2	AVR-PikD	1	1
D224K	Pikp-2	AVR-PikD	0	1
D224K	Pikp-2	AVR-PikD	1	1
D224K	Pikp-2	AVR-PikD	1	1
D224K	Pikp-2	AVR-PikD	1	1
D224K	Pikp-2	AVR-PikD	1	1
D224K	Pikp-2	AVR-PikD	1	1
D224K	Pikp-2	AVR-PikD	0	1
D224K	Pikp-2	AVR-PikD	0	1
D224K	Pikp-2	AVR-PikD	1	1
D224K	Pikp-2	AVR-PikC	0	1
D224K	Pikp-2	AVR-PikC	0	1
D224K	Pikp-2	AVR-PikC	0	1
D224K	Pikp-2	AVR-PikC	0	1
D224K	Pikp-2	AVR-PikC	0	1
D224K	Pikp-2	AVR-PikC	0	1
D224K	Pikp-2	AVR-PikC	0	1
D224K	Pikp-2	AVR-PikC	0	1
D224K	Pikp-2	AVR-PikC	0	1
D224K	Pikp-2	AVR-PikC	0	1
D224A	Pikp-2	AVR-PikC	0	1
D224A	Pikp-2	AVR-PikC	0	1
D224A	Pikp-2	AVR-PikC	0	1
D224A	Pikp-2	AVR-PikC	0	1
D224A	Pikp-2	AVR-PikC	0	1
D224A	Pikp-2	AVR-PikC	0	1
D224A	Pikp-2	AVR-PikC	0	1
D224A	Pikp-2	AVR-PikC	1	1
D224A	Pikp-2	AVR-PikC	0	1
D224A	Pikp-2	AVR-PikC	0	1
NKKE	Pikp-2	AVR-PikC	0	1
NKKE	Pikp-2	AVR-PikC	0	1
NKKE	Pikp-2	AVR-PikC	0	1
NKKE	Pikp-2	AVR-PikC	0	1
NKKE	Pikp-2	AVR-PikC	0	1
NKKE	Pikp-2	AVR-PikC	0	1
NKKE	Pikp-2	AVR-PikC	0	1
NKKE	Pikp-2	AVR-PikC	0	1
NKKE	Pikp-2	AVR-PikC	0	1
NKKE	Pikp-2	AVR-PikC	0	1
NKKE	Pikp-2	AVR-PikD	6	2
NKKE	Pikp-2	AVR-PikD	6	2
NKKE	Pikp-2	AVR-PikD	6	2
NKKE	Pikp-2	AVR-PikD	6	2
NKKE	Pikp-2	AVR-PikD	6	2
NKKE	Pikp-2	AVR-PikD	6	2
NKKE	Pikp-2	AVR-PikD	6	2
NKKE	Pikp-2	AVR-PikD	6	2
NKKE	Pikp-2	AVR-PikD	6	2
NKKE	Pikp-2	AVR-PikD	6	2
D224A	Pikp-2	AVR-PikD	1	2
D224A	Pikp-2	AVR-PikD	0	2
D224A	Pikp-2	AVR-PikD	1	2
D224A	Pikp-2	AVR-PikD	2	2
D224A	Pikp-2	AVR-PikD	2	2
D224A	Pikp-2	AVR-PikD	2	2
D224A	Pikp-2	AVR-PikD	1	2
D224A	Pikp-2	AVR-PikD	0	2
D224A	Pikp-2	AVR-PikD	1	2
D224A	Pikp-2	AVR-PikD	0	2
D224K	Pikp-2	AVR-PikD	0	2
D224K	Pikp-2	AVR-PikD	1	2
D224K	Pikp-2	AVR-PikD	1	2
D224K	Pikp-2	AVR-PikD	0	2
D224K	Pikp-2	AVR-PikD	0	2
D224K	Pikp-2	AVR-PikD	1	2
D224K	Pikp-2	AVR-PikD	1	2
D224K	Pikp-2	AVR-PikD	0	2
D224K	Pikp-2	AVR-PikD	1	2
D224K	Pikp-2	AVR-PikD	0	2
D224K	Pikp-2	AVR-PikC	0	2
D224K	Pikp-2	AVR-PikC	0	2
D224K	Pikp-2	AVR-PikC	0	2
D224K	Pikp-2	AVR-PikC	0	2
D224K	Pikp-2	AVR-PikC	0	2
D224K	Pikp-2	AVR-PikC	0	2
D224K	Pikp-2	AVR-PikC	0	2
D224K	Pikp-2	AVR-PikC	0	2
D224K	Pikp-2	AVR-PikC	0	2
D224K	Pikp-2	AVR-PikC	0	2
D224A	Pikp-2	AVR-PikC	0	2
D224A	Pikp-2	AVR-PikC	0	2
D224A	Pikp-2	AVR-PikC	0	2
D224A	Pikp-2	AVR-PikC	0	2
D224A	Pikp-2	AVR-PikC	0	2
D224A	Pikp-2	AVR-PikC	0	2
D224A	Pikp-2	AVR-PikC	0	2
D224A	Pikp-2	AVR-PikC	0	2
D224A	Pikp-2	AVR-PikC	0	2
D224A	Pikp-2	AVR-PikC	0	2
NKKE	Pikp-2	AVR-PikC	0	2
NKKE	Pikp-2	AVR-PikC	0	2
NKKE	Pikp-2	AVR-PikC	0	2
NKKE	Pikp-2	AVR-PikC	0	2
NKKE	Pikp-2	AVR-PikC	0	2
NKKE	Pikp-2	AVR-PikC	0	2
NKKE	Pikp-2	AVR-PikC	0	2
NKKE	Pikp-2	AVR-PikC	0	2
NKKE	Pikp-2	AVR-PikC	0	2
NKKE	Pikp-2	AVR-PikC	0	2
NKKE	Pikp-2	AVR-PikD	5	3
NKKE	Pikp-2	AVR-PikD	6	3
NKKE	Pikp-2	AVR-PikD	6	3
NKKE	Pikp-2	AVR-PikD	6	3
NKKE	Pikp-2	AVR-PikD	6	3
NKKE	Pikp-2	AVR-PikD	6	3
NKKE	Pikp-2	AVR-PikD	5	3
NKKE	Pikp-2	AVR-PikD	6	3
NKKE	Pikp-2	AVR-PikD	5	3
NKKE	Pikp-2	AVR-PikD	5	3
D224A	Pikp-2	AVR-PikD	1	3
D224A	Pikp-2	AVR-PikD	2	3
D224A	Pikp-2	AVR-PikD	1	3
D224A	Pikp-2	AVR-PikD	0	3
D224A	Pikp-2	AVR-PikD	4	3
D224A	Pikp-2	AVR-PikD	3	3
D224A	Pikp-2	AVR-PikD	0	3
D224A	Pikp-2	AVR-PikD	1	3
D224A	Pikp-2	AVR-PikD	0	3
D224A	Pikp-2	AVR-PikD	1	3
D224K	Pikp-2	AVR-PikD	0	3
D224K	Pikp-2	AVR-PikD	0	3
D224K	Pikp-2	AVR-PikD	1	3
D224K	Pikp-2	AVR-PikD	0	3
D224K	Pikp-2	AVR-PikD	4	3
D224K	Pikp-2	AVR-PikD	1	3
D224K	Pikp-2	AVR-PikD	0	3
D224K	Pikp-2	AVR-PikD	0	3
D224K	Pikp-2	AVR-PikD	0	3
D224K	Pikp-2	AVR-PikD	0	3
D224K	Pikp-2	AVR-PikC	0	3
D224K	Pikp-2	AVR-PikC	0	3
D224K	Pikp-2	AVR-PikC	0	3
D224K	Pikp-2	AVR-PikC	0	3
D224K	Pikp-2	AVR-PikC	0	3
D224K	Pikp-2	AVR-PikC	0	3
D224K	Pikp-2	AVR-PikC	0	3
D224K	Pikp-2	AVR-PikC	0	3
D224K	Pikp-2	AVR-PikC	0	3
D224K	Pikp-2	AVR-PikC	0	3
D224A	Pikp-2	AVR-PikC	0	3
D224A	Pikp-2	AVR-PikC	0	3
D224A	Pikp-2	AVR-PikC	0	3
D224A	Pikp-2	AVR-PikC	0	3
D224A	Pikp-2	AVR-PikC	0	3
D224A	Pikp-2	AVR-PikC	0	3
D224A	Pikp-2	AVR-PikC	0	3
D224A	Pikp-2	AVR-PikC	0	3
D224A	Pikp-2	AVR-PikC	0	3
D224A	Pikp-2	AVR-PikC	0	3
NKKE	Pikp-2	AVR-PikC	0	3
NKKE	Pikp-2	AVR-PikC	0	3
NKKE	Pikp-2	AVR-PikC	0	3
NKKE	Pikp-2	AVR-PikC	0	3
NKKE	Pikp-2	AVR-PikC	0	3
NKKE	Pikp-2	AVR-PikC	0	3
NKKE	Pikp-2	AVR-PikC	0	3
NKKE	Pikp-2	AVR-PikC	0	3
NKKE	Pikp-2	AVR-PikC	0	3
NKKE	Pikp-2	AVR-PikC	0	3
