# Supplementary material for: Effector target-guided engineering of an integrated domain expands the disease resistance profile of a rice NLR immune receptor
Source: eLife. 2023 May 18;12:e81123. doi: 10.7554/eLife.81123 (PMC10195085; doi:10.7554/eLife.81123)
Supplement: Figure 2—figure supplement 6—source data 1. [file elife-81123-fig2-figsupp6-data1.zip › Figure 2Figure supplement 10Source data 1.csv]

NLR1	NLR2	Effector	Score	Replicate
NKKE	Pikp-2	AVR-PikE	4	1
NKKE	Pikp-2	AVR-PikE	1	1
NKKE	Pikp-2	AVR-PikE	4	1
NKKE	Pikp-2	AVR-PikE	2	1
NKKE	Pikp-2	AVR-PikE	2	1
NKKE	Pikp-2	AVR-PikE	3	1
NKKE	Pikp-2	AVR-PikE	4	1
NKKE	Pikp-2	AVR-PikE	0	1
NKKE	Pikp-2	AVR-PikE	2	1
NKKE	Pikp-2	AVR-PikE	2	2
NKKE	Pikp-2	AVR-PikE	1	2
NKKE	Pikp-2	AVR-PikE	3	2
NKKE	Pikp-2	AVR-PikE	2	2
NKKE	Pikp-2	AVR-PikE	4	2
NKKE	Pikp-2	AVR-PikE	5	2
NKKE	Pikp-2	AVR-PikE	4	2
NKKE	Pikp-2	AVR-PikE	1	2
NKKE	Pikp-2	AVR-PikE	3	2
NKKE	Pikp-2	AVR-PikE	2	2
NKKE	Pikp-2	AVR-PikE	1	3
NKKE	Pikp-2	AVR-PikE	1	3
NKKE	Pikp-2	AVR-PikE	2	3
NKKE	Pikp-2	AVR-PikE	0	3
NKKE	Pikp-2	AVR-PikE	3	3
NKKE	Pikp-2	AVR-PikE	4	3
NKKE	Pikp-2	AVR-PikE	1	3
NKKE	Pikp-2	AVR-PikE	0	3
NKKE	Pikp-2	AVR-PikE	0	3
NKKE	Pikp-2	AVR-PikE	1	3
NKKE	Pikp-2	AVR-PikA	0	1
NKKE	Pikp-2	AVR-PikA	0	1
NKKE	Pikp-2	AVR-PikA	0	1
NKKE	Pikp-2	AVR-PikA	3	1
NKKE	Pikp-2	AVR-PikA	2	1
NKKE	Pikp-2	AVR-PikA	0	1
NKKE	Pikp-2	AVR-PikA	0	1
NKKE	Pikp-2	AVR-PikA	0	1
NKKE	Pikp-2	AVR-PikA	0	1
NKKE	Pikp-2	AVR-PikA	0	2
NKKE	Pikp-2	AVR-PikA	0	2
NKKE	Pikp-2	AVR-PikA	2	2
NKKE	Pikp-2	AVR-PikA	1	2
NKKE	Pikp-2	AVR-PikA	6	2
NKKE	Pikp-2	AVR-PikA	0	2
NKKE	Pikp-2	AVR-PikA	0	2
NKKE	Pikp-2	AVR-PikA	0	2
NKKE	Pikp-2	AVR-PikA	0	2
NKKE	Pikp-2	AVR-PikA	1	2
NKKE	Pikp-2	AVR-PikA	0	3
NKKE	Pikp-2	AVR-PikA	0	3
NKKE	Pikp-2	AVR-PikA	1	3
NKKE	Pikp-2	AVR-PikA	0	3
NKKE	Pikp-2	AVR-PikA	2	3
NKKE	Pikp-2	AVR-PikA	1	3
NKKE	Pikp-2	AVR-PikA	0	3
NKKE	Pikp-2	AVR-PikA	0	3
NKKE	Pikp-2	AVR-PikA	0	3
NKKE	Pikp-2	AVR-PikA	0	3
NKKE	Pikp-2	Empty Vector	0	1
NKKE	Pikp-2	Empty Vector	0	1
NKKE	Pikp-2	Empty Vector	0	1
NKKE	Pikp-2	Empty Vector	0	1
NKKE	Pikp-2	Empty Vector	0	1
NKKE	Pikp-2	Empty Vector	0	1
NKKE	Pikp-2	Empty Vector	0	1
NKKE	Pikp-2	Empty Vector	0	1
NKKE	Pikp-2	Empty Vector	0	1
NKKE	Pikp-2	Empty Vector	0	2
NKKE	Pikp-2	Empty Vector	0	2
NKKE	Pikp-2	Empty Vector	0	2
NKKE	Pikp-2	Empty Vector	0	2
NKKE	Pikp-2	Empty Vector	0	2
NKKE	Pikp-2	Empty Vector	0	2
NKKE	Pikp-2	Empty Vector	0	2
NKKE	Pikp-2	Empty Vector	0	2
NKKE	Pikp-2	Empty Vector	0	2
NKKE	Pikp-2	Empty Vector	0	2
NKKE	Pikp-2	Empty Vector	0	3
NKKE	Pikp-2	Empty Vector	0	3
NKKE	Pikp-2	Empty Vector	0	3
NKKE	Pikp-2	Empty Vector	0	3
NKKE	Pikp-2	Empty Vector	0	3
NKKE	Pikp-2	Empty Vector	0	3
NKKE	Pikp-2	Empty Vector	0	3
NKKE	Pikp-2	Empty Vector	0	3
NKKE	Pikp-2	Empty Vector	0	3
NKKE	Pikp-2	Empty Vector	0	3
SNKEKE	Pikp-2	Empty Vector	0	1
SNKEKE	Pikp-2	Empty Vector	0	1
SNKEKE	Pikp-2	Empty Vector	0	1
SNKEKE	Pikp-2	Empty Vector	0	1
SNKEKE	Pikp-2	Empty Vector	0	1
SNKEKE	Pikp-2	Empty Vector	0	1
SNKEKE	Pikp-2	Empty Vector	0	1
SNKEKE	Pikp-2	Empty Vector	0	1
SNKEKE	Pikp-2	Empty Vector	0	1
SNKEKE	Pikp-2	Empty Vector	0	2
SNKEKE	Pikp-2	Empty Vector	0	2
SNKEKE	Pikp-2	Empty Vector	0	2
SNKEKE	Pikp-2	Empty Vector	0	2
SNKEKE	Pikp-2	Empty Vector	0	2
SNKEKE	Pikp-2	Empty Vector	0	2
SNKEKE	Pikp-2	Empty Vector	0	2
SNKEKE	Pikp-2	Empty Vector	0	2
SNKEKE	Pikp-2	Empty Vector	0	2
SNKEKE	Pikp-2	Empty Vector	0	2
SNKEKE	Pikp-2	Empty Vector	0	3
SNKEKE	Pikp-2	Empty Vector	0	3
SNKEKE	Pikp-2	Empty Vector	0	3
SNKEKE	Pikp-2	Empty Vector	0	3
SNKEKE	Pikp-2	Empty Vector	0	3
SNKEKE	Pikp-2	Empty Vector	0	3
SNKEKE	Pikp-2	Empty Vector	0	3
SNKEKE	Pikp-2	Empty Vector	0	3
SNKEKE	Pikp-2	Empty Vector	0	3
SNKEKE	Pikp-2	Empty Vector	0	3
SNKEKE	Pikp-2	AVR-PikA	6	1
SNKEKE	Pikp-2	AVR-PikA	6	1
SNKEKE	Pikp-2	AVR-PikA	6	1
SNKEKE	Pikp-2	AVR-PikA	6	1
SNKEKE	Pikp-2	AVR-PikA	5	1
SNKEKE	Pikp-2	AVR-PikA	5	1
SNKEKE	Pikp-2	AVR-PikA	5	1
SNKEKE	Pikp-2	AVR-PikA	5	1
SNKEKE	Pikp-2	AVR-PikA	4	1
SNKEKE	Pikp-2	AVR-PikA	4	2
SNKEKE	Pikp-2	AVR-PikA	4	2
SNKEKE	Pikp-2	AVR-PikA	5	2
SNKEKE	Pikp-2	AVR-PikA	5	2
SNKEKE	Pikp-2	AVR-PikA	5	2
SNKEKE	Pikp-2	AVR-PikA	4	2
SNKEKE	Pikp-2	AVR-PikA	4	2
SNKEKE	Pikp-2	AVR-PikA	5	2
SNKEKE	Pikp-2	AVR-PikA	5	2
SNKEKE	Pikp-2	AVR-PikA	5	2
SNKEKE	Pikp-2	AVR-PikA	5	3
SNKEKE	Pikp-2	AVR-PikA	5	3
SNKEKE	Pikp-2	AVR-PikA	5	3
SNKEKE	Pikp-2	AVR-PikA	6	3
SNKEKE	Pikp-2	AVR-PikA	4	3
SNKEKE	Pikp-2	AVR-PikA	4	3
SNKEKE	Pikp-2	AVR-PikA	5	3
SNKEKE	Pikp-2	AVR-PikA	5	3
SNKEKE	Pikp-2	AVR-PikA	5	3
SNKEKE	Pikp-2	AVR-PikA	4	3
SNKEKE	Pikp-2	AVR-PikE	6	1
SNKEKE	Pikp-2	AVR-PikE	6	1
SNKEKE	Pikp-2	AVR-PikE	6	1
SNKEKE	Pikp-2	AVR-PikE	5	1
SNKEKE	Pikp-2	AVR-PikE	4	1
SNKEKE	Pikp-2	AVR-PikE	6	1
SNKEKE	Pikp-2	AVR-PikE	6	1
SNKEKE	Pikp-2	AVR-PikE	5	1
SNKEKE	Pikp-2	AVR-PikE	3	1
SNKEKE	Pikp-2	AVR-PikE	4	2
SNKEKE	Pikp-2	AVR-PikE	5	2
SNKEKE	Pikp-2	AVR-PikE	5	2
SNKEKE	Pikp-2	AVR-PikE	5	2
SNKEKE	Pikp-2	AVR-PikE	5	2
SNKEKE	Pikp-2	AVR-PikE	6	2
SNKEKE	Pikp-2	AVR-PikE	5	2
SNKEKE	Pikp-2	AVR-PikE	6	2
SNKEKE	Pikp-2	AVR-PikE	5	2
SNKEKE	Pikp-2	AVR-PikE	4	2
SNKEKE	Pikp-2	AVR-PikE	4	3
SNKEKE	Pikp-2	AVR-PikE	6	3
SNKEKE	Pikp-2	AVR-PikE	5	3
SNKEKE	Pikp-2	AVR-PikE	4	3
SNKEKE	Pikp-2	AVR-PikE	4	3
SNKEKE	Pikp-2	AVR-PikE	5	3
SNKEKE	Pikp-2	AVR-PikE	5	3
SNKEKE	Pikp-2	AVR-PikE	5	3
SNKEKE	Pikp-2	AVR-PikE	4	3
SNKEKE	Pikp-2	AVR-PikE	4	3
