# Supplementary material for: Effector target-guided engineering of an integrated domain expands the disease resistance profile of a rice NLR immune receptor
Source: eLife. 2023 May 18;12:e81123. doi: 10.7554/eLife.81123 (PMC10195085; doi:10.7554/eLife.81123)
Supplement: Figure 2—figure supplement 8—source data 1. [file elife-81123-fig2-figsupp8-data1.zip]

Archive with 1 entries (1 files):
- Figure 2Figure supplement 12Source data 1.csv
