# Supplementary material for: Effector target-guided engineering of an integrated domain expands the disease resistance profile of a rice NLR immune receptor
Source: eLife. 2023 May 18;12:e81123. doi: 10.7554/eLife.81123 (PMC10195085; doi:10.7554/eLife.81123)
Supplement: Figure 2—figure supplement 8—source data 1. [file elife-81123-fig2-figsupp8-data1.zip › Figure 2Figure supplement 12Source data 1.csv]

NLR1	NLR2	Effector	Score	Replicate
NKKE	Pikp-2	AVR-PikC	0	1
NKKE	Pikp-2	AVR-PikC	0	1
NKKE	Pikp-2	AVR-PikC	0	1
NKKE	Pikp-2	AVR-PikC	0	1
NKKE	Pikp-2	AVR-PikC	0	1
NKKE	Pikp-2	AVR-PikC	0	1
NKKE	Pikp-2	AVR-PikC	0	1
NKKE	Pikp-2	AVR-PikC	0	1
NKKE	Pikp-2	AVR-PikC	0	1
NKKE	Pikp-2	AVR-PikC	0	1
NKKE	Pikp-2	AVR-PikC	0	1
NKKE	Pikp-2	AVR-PikC	0	1
NKKE	Pikp-2	AVR-PikC	0	1
NKKE	Pikp-2	AVR-PikC	0	1
NKKE	Pikp-2	AVR-PikC	0	1
NKKE	Pikp-2	AVR-PikC	0	1
NKKE	Pikp-2	AVR-PikC	0	1
NKKE	Pikp-2	AVR-PikC	0	1
NKKE	Pikp-2	AVR-PikC	0	2
NKKE	Pikp-2	AVR-PikC	0	2
NKKE	Pikp-2	AVR-PikC	0	2
NKKE	Pikp-2	AVR-PikC	0	2
NKKE	Pikp-2	AVR-PikC	0	2
NKKE	Pikp-2	AVR-PikC	0	2
NKKE	Pikp-2	AVR-PikC	0	2
NKKE	Pikp-2	AVR-PikC	0	2
NKKE	Pikp-2	AVR-PikC	0	2
NKKE	Pikp-2	AVR-PikC	0	2
NKKE	Pikp-2	AVR-PikC	0	2
NKKE	Pikp-2	AVR-PikC	0	2
NKKE	Pikp-2	AVR-PikC	0	2
NKKE	Pikp-2	AVR-PikC	0	2
NKKE	Pikp-2	AVR-PikC	0	2
NKKE	Pikp-2	AVR-PikC	0	2
NKKE	Pikp-2	AVR-PikC	0	2
NKKE	Pikp-2	AVR-PikC	0	2
NKKE	Pikp-2	AVR-PikC	0	2
NKKE	Pikp-2	AVR-PikC	0	2
NKKE	Pikp-2	AVR-PikC	0	3
NKKE	Pikp-2	AVR-PikC	0	3
NKKE	Pikp-2	AVR-PikC	0	3
NKKE	Pikp-2	AVR-PikC	0	3
NKKE	Pikp-2	AVR-PikC	0	3
NKKE	Pikp-2	AVR-PikC	0	3
NKKE	Pikp-2	AVR-PikC	0	3
NKKE	Pikp-2	AVR-PikC	0	3
NKKE	Pikp-2	AVR-PikC	0	3
NKKE	Pikp-2	AVR-PikC	0	3
NKKE	Pikp-2	AVR-PikC	0	3
NKKE	Pikp-2	AVR-PikC	0	3
NKKE	Pikp-2	AVR-PikC	0	3
NKKE	Pikp-2	AVR-PikC	0	3
NKKE	Pikp-2	AVR-PikC	0	3
NKKE	Pikp-2	AVR-PikC	0	3
S258E	Pikp-2	AVR-PikC	0	1
S258E	Pikp-2	AVR-PikC	0	1
S258E	Pikp-2	AVR-PikC	0	1
S258E	Pikp-2	AVR-PikC	0	1
S258E	Pikp-2	AVR-PikC	0	1
S258E	Pikp-2	AVR-PikC	0	1
S258E	Pikp-2	AVR-PikC	0	1
S258E	Pikp-2	AVR-PikC	0	1
S258E	Pikp-2	AVR-PikC	0	1
S258E	Pikp-2	AVR-PikC	0	1
S258E	Pikp-2	AVR-PikC	0	1
S258E	Pikp-2	AVR-PikC	0	1
S258E	Pikp-2	AVR-PikC	0	1
S258E	Pikp-2	AVR-PikC	0	1
S258E	Pikp-2	AVR-PikC	0	1
S258E	Pikp-2	AVR-PikC	0	1
S258E	Pikp-2	AVR-PikC	0	1
S258E	Pikp-2	AVR-PikC	0	1
S258E	Pikp-2	AVR-PikC	0	2
S258E	Pikp-2	AVR-PikC	0	2
S258E	Pikp-2	AVR-PikC	0	2
S258E	Pikp-2	AVR-PikC	0	2
S258E	Pikp-2	AVR-PikC	0	2
S258E	Pikp-2	AVR-PikC	0	2
S258E	Pikp-2	AVR-PikC	0	2
S258E	Pikp-2	AVR-PikC	0	2
S258E	Pikp-2	AVR-PikC	0	2
S258E	Pikp-2	AVR-PikC	0	2
S258E	Pikp-2	AVR-PikC	0	2
S258E	Pikp-2	AVR-PikC	0	2
S258E	Pikp-2	AVR-PikC	0	2
S258E	Pikp-2	AVR-PikC	0	2
S258E	Pikp-2	AVR-PikC	0	2
S258E	Pikp-2	AVR-PikC	0	2
S258E	Pikp-2	AVR-PikC	0	2
S258E	Pikp-2	AVR-PikC	0	2
S258E	Pikp-2	AVR-PikC	0	2
S258E	Pikp-2	AVR-PikC	0	2
S258E	Pikp-2	AVR-PikC	0	3
S258E	Pikp-2	AVR-PikC	0	3
S258E	Pikp-2	AVR-PikC	0	3
S258E	Pikp-2	AVR-PikC	0	3
S258E	Pikp-2	AVR-PikC	0	3
S258E	Pikp-2	AVR-PikC	0	3
S258E	Pikp-2	AVR-PikC	0	3
S258E	Pikp-2	AVR-PikC	0	3
S258E	Pikp-2	AVR-PikC	0	3
S258E	Pikp-2	AVR-PikC	0	3
S258E	Pikp-2	AVR-PikC	0	3
S258E	Pikp-2	AVR-PikC	0	3
S258E	Pikp-2	AVR-PikC	0	3
S258E	Pikp-2	AVR-PikC	0	3
S258E	Pikp-2	AVR-PikC	0	3
S258E	Pikp-2	AVR-PikC	0	3
SNKEKE	Pikp-2	AVR-PikC	1	1
SNKEKE	Pikp-2	AVR-PikC	1	1
SNKEKE	Pikp-2	AVR-PikC	3	1
SNKEKE	Pikp-2	AVR-PikC	1	1
SNKEKE	Pikp-2	AVR-PikC	3	1
SNKEKE	Pikp-2	AVR-PikC	2	1
SNKEKE	Pikp-2	AVR-PikC	1	1
SNKEKE	Pikp-2	AVR-PikC	3	1
SNKEKE	Pikp-2	AVR-PikC	2	1
SNKEKE	Pikp-2	AVR-PikC	4	1
SNKEKE	Pikp-2	AVR-PikC	1	1
SNKEKE	Pikp-2	AVR-PikC	1	1
SNKEKE	Pikp-2	AVR-PikC	1	1
SNKEKE	Pikp-2	AVR-PikC	3	1
SNKEKE	Pikp-2	AVR-PikC	3	1
SNKEKE	Pikp-2	AVR-PikC	1	1
SNKEKE	Pikp-2	AVR-PikC	3	1
SNKEKE	Pikp-2	AVR-PikC	1	1
SNKEKE	Pikp-2	AVR-PikC	3	2
SNKEKE	Pikp-2	AVR-PikC	2	2
SNKEKE	Pikp-2	AVR-PikC	5	2
SNKEKE	Pikp-2	AVR-PikC	5	2
SNKEKE	Pikp-2	AVR-PikC	6	2
SNKEKE	Pikp-2	AVR-PikC	5	2
SNKEKE	Pikp-2	AVR-PikC	1	2
SNKEKE	Pikp-2	AVR-PikC	1	2
SNKEKE	Pikp-2	AVR-PikC	6	2
SNKEKE	Pikp-2	AVR-PikC	5	2
SNKEKE	Pikp-2	AVR-PikC	6	2
SNKEKE	Pikp-2	AVR-PikC	4	2
SNKEKE	Pikp-2	AVR-PikC	3	2
SNKEKE	Pikp-2	AVR-PikC	1	2
SNKEKE	Pikp-2	AVR-PikC	5	2
SNKEKE	Pikp-2	AVR-PikC	6	2
SNKEKE	Pikp-2	AVR-PikC	6	2
SNKEKE	Pikp-2	AVR-PikC	5	2
SNKEKE	Pikp-2	AVR-PikC	6	2
SNKEKE	Pikp-2	AVR-PikC	3	2
SNKEKE	Pikp-2	AVR-PikC	4	3
SNKEKE	Pikp-2	AVR-PikC	3	3
SNKEKE	Pikp-2	AVR-PikC	5	3
SNKEKE	Pikp-2	AVR-PikC	4	3
SNKEKE	Pikp-2	AVR-PikC	5	3
SNKEKE	Pikp-2	AVR-PikC	1	3
SNKEKE	Pikp-2	AVR-PikC	2	3
SNKEKE	Pikp-2	AVR-PikC	3	3
SNKEKE	Pikp-2	AVR-PikC	4	3
SNKEKE	Pikp-2	AVR-PikC	3	3
SNKEKE	Pikp-2	AVR-PikC	3	3
SNKEKE	Pikp-2	AVR-PikC	4	3
SNKEKE	Pikp-2	AVR-PikC	4	3
SNKEKE	Pikp-2	AVR-PikC	3	3
SNKEKE	Pikp-2	AVR-PikC	2	3
SNKEKE	Pikp-2	AVR-PikC	2	3
SNKEKE	Pikp-2	AVR-PikF	1	1
SNKEKE	Pikp-2	AVR-PikF	1	1
SNKEKE	Pikp-2	AVR-PikF	3	1
SNKEKE	Pikp-2	AVR-PikF	2	1
SNKEKE	Pikp-2	AVR-PikF	4	1
SNKEKE	Pikp-2	AVR-PikF	1	1
SNKEKE	Pikp-2	AVR-PikF	2	1
SNKEKE	Pikp-2	AVR-PikF	3	1
SNKEKE	Pikp-2	AVR-PikF	1	1
SNKEKE	Pikp-2	AVR-PikF	3	1
SNKEKE	Pikp-2	AVR-PikF	1	1
SNKEKE	Pikp-2	AVR-PikF	1	1
SNKEKE	Pikp-2	AVR-PikF	2	1
SNKEKE	Pikp-2	AVR-PikF	4	1
SNKEKE	Pikp-2	AVR-PikF	3	1
SNKEKE	Pikp-2	AVR-PikF	1	1
SNKEKE	Pikp-2	AVR-PikF	3	1
SNKEKE	Pikp-2	AVR-PikF	1	1
SNKEKE	Pikp-2	AVR-PikF	3	2
SNKEKE	Pikp-2	AVR-PikF	3	2
SNKEKE	Pikp-2	AVR-PikF	5	2
SNKEKE	Pikp-2	AVR-PikF	5	2
SNKEKE	Pikp-2	AVR-PikF	6	2
SNKEKE	Pikp-2	AVR-PikF	5	2
SNKEKE	Pikp-2	AVR-PikF	1	2
SNKEKE	Pikp-2	AVR-PikF	2	2
SNKEKE	Pikp-2	AVR-PikF	6	2
SNKEKE	Pikp-2	AVR-PikF	5	2
SNKEKE	Pikp-2	AVR-PikF	5	2
SNKEKE	Pikp-2	AVR-PikF	3	2
SNKEKE	Pikp-2	AVR-PikF	3	2
SNKEKE	Pikp-2	AVR-PikF	1	2
SNKEKE	Pikp-2	AVR-PikF	6	2
SNKEKE	Pikp-2	AVR-PikF	6	2
SNKEKE	Pikp-2	AVR-PikF	6	2
SNKEKE	Pikp-2	AVR-PikF	4	2
SNKEKE	Pikp-2	AVR-PikF	5	2
SNKEKE	Pikp-2	AVR-PikF	5	2
SNKEKE	Pikp-2	AVR-PikF	4	3
SNKEKE	Pikp-2	AVR-PikF	5	3
SNKEKE	Pikp-2	AVR-PikF	6	3
SNKEKE	Pikp-2	AVR-PikF	4	3
SNKEKE	Pikp-2	AVR-PikF	5	3
SNKEKE	Pikp-2	AVR-PikF	3	3
SNKEKE	Pikp-2	AVR-PikF	4	3
SNKEKE	Pikp-2	AVR-PikF	5	3
SNKEKE	Pikp-2	AVR-PikF	4	3
SNKEKE	Pikp-2	AVR-PikF	2	3
SNKEKE	Pikp-2	AVR-PikF	5	3
SNKEKE	Pikp-2	AVR-PikF	4	3
SNKEKE	Pikp-2	AVR-PikF	4	3
SNKEKE	Pikp-2	AVR-PikF	4	3
SNKEKE	Pikp-2	AVR-PikF	3	3
SNKEKE	Pikp-2	AVR-PikF	4	3
S258E	Pikp-2	AVR-PikF	0	1
S258E	Pikp-2	AVR-PikF	0	1
S258E	Pikp-2	AVR-PikF	0	1
S258E	Pikp-2	AVR-PikF	0	1
S258E	Pikp-2	AVR-PikF	0	1
S258E	Pikp-2	AVR-PikF	0	1
S258E	Pikp-2	AVR-PikF	0	1
S258E	Pikp-2	AVR-PikF	0	1
S258E	Pikp-2	AVR-PikF	0	1
S258E	Pikp-2	AVR-PikF	0	1
S258E	Pikp-2	AVR-PikF	0	1
S258E	Pikp-2	AVR-PikF	0	1
S258E	Pikp-2	AVR-PikF	0	1
S258E	Pikp-2	AVR-PikF	0	1
S258E	Pikp-2	AVR-PikF	0	1
S258E	Pikp-2	AVR-PikF	0	1
S258E	Pikp-2	AVR-PikF	0	1
S258E	Pikp-2	AVR-PikF	0	1
S258E	Pikp-2	AVR-PikF	0	2
S258E	Pikp-2	AVR-PikF	0	2
S258E	Pikp-2	AVR-PikF	0	2
S258E	Pikp-2	AVR-PikF	0	2
S258E	Pikp-2	AVR-PikF	0	2
S258E	Pikp-2	AVR-PikF	0	2
S258E	Pikp-2	AVR-PikF	0	2
S258E	Pikp-2	AVR-PikF	0	2
S258E	Pikp-2	AVR-PikF	0	2
S258E	Pikp-2	AVR-PikF	0	2
S258E	Pikp-2	AVR-PikF	0	2
S258E	Pikp-2	AVR-PikF	0	2
S258E	Pikp-2	AVR-PikF	0	2
S258E	Pikp-2	AVR-PikF	0	2
S258E	Pikp-2	AVR-PikF	0	2
S258E	Pikp-2	AVR-PikF	0	2
S258E	Pikp-2	AVR-PikF	0	2
S258E	Pikp-2	AVR-PikF	0	2
S258E	Pikp-2	AVR-PikF	0	2
S258E	Pikp-2	AVR-PikF	1	2
S258E	Pikp-2	AVR-PikF	0	3
S258E	Pikp-2	AVR-PikF	0	3
S258E	Pikp-2	AVR-PikF	0	3
S258E	Pikp-2	AVR-PikF	0	3
S258E	Pikp-2	AVR-PikF	0	3
S258E	Pikp-2	AVR-PikF	0	3
S258E	Pikp-2	AVR-PikF	0	3
S258E	Pikp-2	AVR-PikF	0	3
S258E	Pikp-2	AVR-PikF	0	3
S258E	Pikp-2	AVR-PikF	0	3
S258E	Pikp-2	AVR-PikF	0	3
S258E	Pikp-2	AVR-PikF	0	3
S258E	Pikp-2	AVR-PikF	0	3
S258E	Pikp-2	AVR-PikF	0	3
S258E	Pikp-2	AVR-PikF	0	3
S258E	Pikp-2	AVR-PikF	0	3
NKKE	Pikp-2	AVR-PikF	0	1
NKKE	Pikp-2	AVR-PikF	0	1
NKKE	Pikp-2	AVR-PikF	0	1
NKKE	Pikp-2	AVR-PikF	0	1
NKKE	Pikp-2	AVR-PikF	0	1
NKKE	Pikp-2	AVR-PikF	0	1
NKKE	Pikp-2	AVR-PikF	0	1
NKKE	Pikp-2	AVR-PikF	0	1
NKKE	Pikp-2	AVR-PikF	1	1
NKKE	Pikp-2	AVR-PikF	0	1
NKKE	Pikp-2	AVR-PikF	0	1
NKKE	Pikp-2	AVR-PikF	0	1
NKKE	Pikp-2	AVR-PikF	0	1
NKKE	Pikp-2	AVR-PikF	0	1
NKKE	Pikp-2	AVR-PikF	0	1
NKKE	Pikp-2	AVR-PikF	0	1
NKKE	Pikp-2	AVR-PikF	0	1
NKKE	Pikp-2	AVR-PikF	0	1
NKKE	Pikp-2	AVR-PikF	0	2
NKKE	Pikp-2	AVR-PikF	0	2
NKKE	Pikp-2	AVR-PikF	0	2
NKKE	Pikp-2	AVR-PikF	0	2
NKKE	Pikp-2	AVR-PikF	0	2
NKKE	Pikp-2	AVR-PikF	0	2
NKKE	Pikp-2	AVR-PikF	0	2
NKKE	Pikp-2	AVR-PikF	0	2
NKKE	Pikp-2	AVR-PikF	0	2
NKKE	Pikp-2	AVR-PikF	0	2
NKKE	Pikp-2	AVR-PikF	0	2
NKKE	Pikp-2	AVR-PikF	0	2
NKKE	Pikp-2	AVR-PikF	0	2
NKKE	Pikp-2	AVR-PikF	0	2
NKKE	Pikp-2	AVR-PikF	0	2
NKKE	Pikp-2	AVR-PikF	0	2
NKKE	Pikp-2	AVR-PikF	0	2
NKKE	Pikp-2	AVR-PikF	0	2
NKKE	Pikp-2	AVR-PikF	0	2
NKKE	Pikp-2	AVR-PikF	0	2
NKKE	Pikp-2	AVR-PikF	0	3
NKKE	Pikp-2	AVR-PikF	0	3
NKKE	Pikp-2	AVR-PikF	0	3
NKKE	Pikp-2	AVR-PikF	0	3
NKKE	Pikp-2	AVR-PikF	0	3
NKKE	Pikp-2	AVR-PikF	0	3
NKKE	Pikp-2	AVR-PikF	0	3
NKKE	Pikp-2	AVR-PikF	0	3
NKKE	Pikp-2	AVR-PikF	0	3
NKKE	Pikp-2	AVR-PikF	0	3
NKKE	Pikp-2	AVR-PikF	0	3
NKKE	Pikp-2	AVR-PikF	0	3
NKKE	Pikp-2	AVR-PikF	0	3
NKKE	Pikp-2	AVR-PikF	0	3
NKKE	Pikp-2	AVR-PikF	0	3
NKKE	Pikp-2	AVR-PikF	0	3
