# Supplementary material for: Effector target-guided engineering of an integrated domain expands the disease resistance profile of a rice NLR immune receptor
Source: eLife. 2023 May 18;12:e81123. doi: 10.7554/eLife.81123 (PMC10195085; doi:10.7554/eLife.81123)
Supplement: Figure 3—source data 11. [file elife-81123-fig3-data11.zip › Figure 3Source data 11.csv]

HMA	Concentration	Rmax	Replicate
Pikp	40	-0.535117066	1
Pikp	40	1.495634454	1
Pikp	40	2.065313341	1
Pikp	40	-3.530602554	2
Pikp	40	-2.426577496	2
Pikp	40	-1.261406908	2
Pikp	40	-2.320230508	3
Pikp	40	-1.553256255	3
Pikp	40	0.049147792	3
NKKE	40	3.773044196	1
NKKE	40	4.965363561	1
NKKE	40	4.674925501	1
NKKE	40	-4.304689699	2
NKKE	40	-3.797479336	2
NKKE	40	-2.697149162	2
NKKE	40	0.597099887	3
NKKE	40	1.504053018	3
NKKE	40	2.38846462	3
SNKEKE	40	31.07626556	1
SNKEKE	40	30.25289837	1
SNKEKE	40	29.61549741	1
SNKEKE	40	44.11646123	2
SNKEKE	40	45.26784647	2
SNKEKE	40	38.32009468	2
SNKEKE	40	25.78742337	3
SNKEKE	40	25.31688114	3
SNKEKE	40	25.43765023	3
