# Supplementary material for: Effector target-guided engineering of an integrated domain expands the disease resistance profile of a rice NLR immune receptor
Source: eLife. 2023 May 18;12:e81123. doi: 10.7554/eLife.81123 (PMC10195085; doi:10.7554/eLife.81123)
Supplement: Figure 3—source data 12. [file elife-81123-fig3-data12.zip]

Archive with 1 entries (1 files):
- Figure 3Source data 12.csv
