# Supplementary material for: Effector target-guided engineering of an integrated domain expands the disease resistance profile of a rice NLR immune receptor
Source: eLife. 2023 May 18;12:e81123. doi: 10.7554/eLife.81123 (PMC10195085; doi:10.7554/eLife.81123)
Supplement: Figure 3—source data 12. [file elife-81123-fig3-data12.zip › Figure 3Source data 12.csv]

HMA	Concentration	Rmax	Replicate
Pikp	40	-0.014696081	1
Pikp	40	0.539218737	1
Pikp	40	0.514222865	1
Pikp	40	-5.958508011	2
Pikp	40	-4.769426296	2
Pikp	40	-1.700758065	2
Pikp	40	-1.928277308	3
Pikp	40	-1.274105473	3
Pikp	40	-0.722082844	3
NKKE	40	2.568951131	1
NKKE	40	3.385696702	1
NKKE	40	3.73287579	1
NKKE	40	3.557061815	2
NKKE	40	7.383333691	2
NKKE	40	8.129756484	2
NKKE	40	1.953019591	3
NKKE	40	2.745680343	3
NKKE	40	2.800575801	3
SNKEKE	40	12.45526644	1
SNKEKE	40	11.99261848	1
SNKEKE	40	11.39517474	1
SNKEKE	40	29.89031183	2
SNKEKE	40	29.36873299	2
SNKEKE	40	21.88229961	2
SNKEKE	40	11.17155556	3
SNKEKE	40	10.77616362	3
SNKEKE	40	10.66924887	3
